# Supplementary material for: Machine learning algorithm for ventilator mode selection, pressure and volume control
Source: PLoS One. 2024 Mar 13;19(3):e0299653. doi: 10.1371/journal.pone.0299653 (PMC10936794; doi:10.1371/journal.pone.0299653)
Supplement: S1 Data — (XLS) [file pone.0299653.s001.xls]

## Sheet: AutoML
Time	Pressure	Volume	Flow
0	20	0	1.11074
0.25	-0.378317	0.0131199	-0.03479
0.5	-0.429128	-0.0146774	-0.00739714
0.75	-0.342856	-0.0182176	0.00114976
1	-0.218951	-0.0142256	0.00358355
1.25	-0.107047	-0.00859424	0.0036137
1.5	-0.0275762	-0.0036914	0.00272077
1.75	0.017062	-0.000381361	0.00161594
2	19.9889	0.133855	0.961772
2.25	-0.683129	0.0200234	-0.0591271
2.5	-0.760192	-0.0269034	-0.0122935
2.75	-0.601811	-0.0324316	0.0023239
3	-0.380702	-0.0250983	0.00643397
3.25	-0.182648	-0.0151124	0.00638295
3.5	-0.042106	-0.00658343	0.00476548
3.75	0.0373492	-0.000769834	0.00282148
4	18.8808	0.490976	0.503891
4.25	-3.04407	0.00401984	-0.172781
4.5	-2.99202	-0.127179	-0.0280036
4.75	-2.20413	-0.129187	0.0170362
5	-1.28217	-0.0929854	0.027929
5.25	-0.515987	-0.0516336	0.0252274
5.5	-0.00775082	-0.0186503	0.0176926
5.75	0.253121	0.00208182	0.00967239
6	19.1425	0.500253	0.505777
6.25	-2.80528	0.0142057	-0.172584
6.5	-2.81609	-0.118339	-0.0297244
6.75	-2.0953	-0.123389	0.0149207
7	-1.22655	-0.0901803	0.0261517
7.25	-0.494179	-0.0510153	0.0240415
7.5	-0.00216464	-0.019353	0.0170783
7.75	0.255243	0.000823781	0.00949499
8	19.1486	0.498949	0.505868
8.25	-2.79231	0.0131459	-0.172377
8.5	-2.79619	-0.119064	-0.0295013
8.75	-2.06993	-0.123805	0.0151048
9	-1.19762	-0.0903619	0.0262764
9.25	-0.463461	-0.051047	0.0241127
9.5	0.0291479	-0.0193268	0.0170999
9.75	0.286425	0.000871855	0.00949869
10	19.1794	0.498976	0.505856
10.25	-2.76195	0.0131614	-0.172394
10.5	-2.76616	-0.119071	-0.0295148
10.75	-2.04004	-0.123829	0.0150989
11	-1.16774	-0.0903912	0.0262756
11.25	-0.433543	-0.0510664	0.0241166
11.5	0.0591443	-0.0193487	0.0170992
11.75	0.31649	0.00085817	0.00950382
12	19.2096	0.49896	0.505859
12.25	-2.73175	0.0131536	-0.172395
12.5	-2.73592	-0.119079	-0.0295153
12.75	-2.00974	-0.123838	0.0151002
13	-1.13739	-0.0903982	0.0262772
13.25	-0.403185	-0.0510648	0.0241194
13.5	0.0895037	-0.0193505	0.017097
13.75	0.346833	0.000859619	0.00950552
14	19.24	0.498956	0.505859
14.25	-2.70141	0.0131536	-0.172398
14.5	-2.70558	-0.119081	-0.0295168
14.75	-1.97938	-0.123843	0.0151006
15	-1.107	-0.0904021	0.0262782
15.25	-0.372796	-0.0510624	0.0241213
15.5	0.119893	-0.0193509	0.0170953
15.75	0.377208	0.000861766	0.00950677
16	19.2703	0.498945	0.506151
16.25	-2.69334	0.0164551	-0.17229
16.5	-2.72441	-0.11648	-0.0303109
16.75	-2.02112	-0.122238	0.0143495
17	-1.16426	-0.0897526	0.0257437
17.25	-0.437446	-0.0512255	0.0237881
17.5	0.0530971	-0.0196341	0.0170649
17.75	0.311614	0.000448109	0.00947483
18	19.2064	0.498882	0.505965
18.25	-2.7344	0.0132003	-0.172362
18.5	-2.73855	-0.119004	-0.0295151
18.75	-2.01252	-0.123778	0.0150958
19	-1.14038	-0.0903475	0.026271
19.25	-0.406565	-0.0509886	0.0241203
19.5	0.0857918	-0.019311	0.0170734
19.75	0.342779	0.000903647	0.00950629
20	19.2357	0.498956	0.506148
20.25	33.3173	1.25812	0.457006
20.5	41.3183	1.81946	0.284467
20.75	44.4418	2.1263	0.125891
21	44.4594	2.22685	0.0169719
21.25	42.9788	2.20504	-0.039416
21.5	41.143	2.1288	-0.0567931
21.75	39.6013	2.04598	-0.0506239
22	38.6052	1.98073	-0.0342344
22.25	38.1521	1.9416	-0.0167762
22.5	38.1095	1.92649	-0.00301021
22.75	38.3107	1.92851	0.00554004
23	38.6108	1.93997	0.00932735
23.25	38.9095	1.95459	0.00969804
23.5	39.1531	1.96828	0.00814055
23.75	39.3243	1.97902	0.00587177
24	39.4288	1.98633	0.00368919
24.25	39.483	1.99066	0.00199189
24.5	39.5054	1.99285	0.000882668
24.75	39.5115	1.99373	0.000288109
25	39.5122	1.99398	6.02507e-05
25.25	39.5132	1.99406	4.5687e-05
25.5	39.517	1.99418	0.00012222
25.75	39.5236	1.99443	0.000210598
26	39.5321	1.9948	0.000270845
26.25	39.541	1.99523	0.000291554
26.5	39.5494	1.99567	0.000278011
26.75	39.5566	1.99606	0.000242426
27	39.5625	1.9964	0.000197439
27.25	39.5669	1.99667	0.000152775
27.5	39.5703	1.99687	0.000114246
27.75	39.5727	1.99702	8.41789e-05
28	39.5745	1.99714	6.2452e-05
28.25	39.5759	1.99722	4.76138e-05
28.5	39.577	1.99728	3.77724e-05
28.75	39.5779	1.99734	3.11678e-05
29	39.5787	1.99738	2.64463e-05
29.25	39.5794	1.99742	2.27191e-05
29.5	39.5799	1.99745	1.94954e-05
29.75	39.5804	1.99748	1.65648e-05
30	39.5808	1.9975	1.388e-05
30.25	39.5812	1.99752	1.14644e-05
30.5	39.5815	1.99754	9.35322e-06
30.75	39.5817	1.99755	7.56464e-06
31	39.5819	1.99756	6.09114e-06
31.25	39.582	1.99757	4.90361e-06
31.5	39.5821	1.99757	3.96014e-06
31.75	39.5822	1.99758	3.21495e-06
32	39.5823	1.99758	2.62507e-06
32.25	39.5824	1.99759	2.15413e-06
32.5	39.5824	1.99759	1.77363e-06
32.75	39.5824	1.99759	1.46247e-06
33	39.5825	1.9976	1.20558e-06
33.25	39.5825	1.9976	9.92349e-07
33.5	39.5825	1.9976	8.15106e-07
33.75	39.5826	1.9976	6.68062e-07
34	39.5826	1.9976	5.46551e-07
34.25	39.5826	1.9976	4.46608e-07
34.5	39.5826	1.9976	3.64764e-07
34.75	39.5826	1.9976	2.97963e-07
35	39.5826	1.9976	2.43544e-07
35.25	39.5826	1.9976	1.99232e-07
35.5	39.5826	1.9976	1.63122e-07
35.75	39.5826	1.9976	1.33651e-07
36	39.5826	1.9976	1.09554e-07
36.25	39.5826	1.9976	8.98177e-08
36.5	39.5826	1.9976	7.36326e-08
36.75	39.5826	1.9976	6.0351e-08
37	39.5826	1.9976	4.94509e-08
37.25	39.5826	1.9976	4.05084e-08
37.5	39.5826	1.9976	3.31766e-08
37.75	39.5826	1.9976	2.71696e-08
38	39.5826	1.9976	2.22512e-08
38.25	39.5826	1.9976	1.8226e-08
38.5	39.5826	1.9976	1.49324e-08
38.75	39.5826	1.9976	1.22376e-08
39	39.5826	1.9976	1.00324e-08
39.25	39.5826	1.9976	8.2274e-09
39.5	39.5826	1.9976	6.74952e-09
39.75	39.5826	1.9976	5.53919e-09
40	39.5826	1.9976	4.54779e-09
40.25	39.5826	1.9976	3.73572e-09
40.5	39.5826	1.9976	3.07051e-09
40.75	39.5826	1.9976	2.52561e-09
41	39.5826	1.9976	2.07931e-09
41.25	39.5826	1.9976	1.71385e-09
41.5	39.5826	1.9976	1.41457e-09
41.75	39.5826	1.99761	1.16953e-09
42	39.5826	1.99761	9.68896e-10
42.25	39.5826	1.99761	8.0461e-10
42.5	39.5826	1.99761	6.70078e-10
42.75	39.5826	1.99761	5.59943e-10
43	39.5826	1.99761	4.6975e-10
43.25	39.5826	1.99761	3.95871e-10
43.5	39.5826	1.99761	3.35379e-10
43.75	39.5826	1.99761	2.8584e-10
44	39.5826	1.99761	2.45284e-10
44.25	39.5826	1.99761	2.12063e-10
44.5	39.5826	1.99761	1.84852e-10
44.75	39.5826	1.99761	1.6258e-10
45	39.5826	1.99761	1.44347e-10
45.25	39.5826	1.99761	1.29381e-10
45.5	39.5826	1.99761	1.17175e-10
45.75	39.5826	1.99761	1.07143e-10
46	39.5826	1.99761	9.89139e-11
46.25	39.5826	1.99761	9.22387e-11
46.5	39.5826	1.99761	8.6706e-11
46.75	39.5826	1.99761	8.22027e-11
47	39.5826	1.99761	7.85394e-11
47.25	39.5826	1.99761	7.55173e-11
47.5	39.5826	1.99761	7.3056e-11
47.75	39.5826	1.99761	7.10349e-11
48	39.5826	1.99761	6.93553e-11
48.25	39.5826	1.99761	6.7997e-11
48.5	39.5826	1.99761	6.68621e-11
48.75	39.5826	1.99761	6.59443e-11
49	39.5826	1.99761	6.52389e-11
49.25	39.5826	1.99761	6.46223e-11
49.5	39.5826	1.99761	6.41364e-11
49.75	39.5826	1.99761	6.37077e-11
50	39.5826	1.99761	6.33496e-11
